# Supplementary material for: Volatile Markers for Cancer in Exhaled Breath—Could They Be the Signature of the Gut Microbiota?
Source: Molecules. 2023 Apr 15;28(8):3488. doi: 10.3390/molecules28083488 (PMC10141340; doi:10.3390/molecules28083488)
Supplement: Supplementary file 1 [file molecules-28-03488-s001.zip › Table S1.xlsx]

## Sheet: correl_cancer
VOCs	s__Clostridia_bacterium	s__Faecalibacterium_prausnitzii	s__Ruminococcaceae_bacterium	s__Fusicatenibacter_saccharivorans	s__Lachnospiraceae_bacterium	s__Dorea_longicatena	s__Oscillibacter_sp_ER4	s__Gemmiger_formicilis	s__Holdemanella_biformis	s__Coprococcus_comes	s__Dorea_formicigenerans	s__Slackia_isoflavoniconvertens	s__Clostridium_sp_AF20_17LB	s__Clostridium_SGB6179	s__Olsenella_sp_GAM18	s__Clostridiaceae_bacterium_OM08_6BH	s__Ruminococcaceae_unclassified_SGB15257	s__Bacteroides_nordii	s__Clostridium_sp_AM22_11AC	s__Bilophila_wadsworthia	s__Caulobacteraceae_bacterium	s__Ralstonia_insidiosa	s__Mediterraneibacter_butyricigenes	s__Candidatus_Borkfalkia_ceftriaxoniphila	s__Bacteroides_xylanisolvens	s__Bittarella_massiliensis	s__Oscillospiraceae_bacterium_NSJ_64	s__Oscillibacter_sp_PC13	s__Ruminococcus_sp_AF41_9	s__Enterocloster_citroniae	s__Blautia_faecicola	s__Actinomyces_graevenitzii	s__Trueperella_pyogenes
1-Dodecene	0.58177	-0.247829	0.151385	-0.0675673	0.235424	0.0145066	0.326715	-0.22333	0.321379	0.265052	-0.247288	0.291992	0.30038	0.31504	0.796122	-0.158891	0.422892	0.33157	-0.0803427	0.0238809	0.407678	0.205726	0.309901	0.212957	0.0522668	0.00637713	-0.0842563	0.269094	0.373023	0.212591	0.178423	0.0966963	0.116934
1-Octanol	0.524934	-0.536733	0.115127	-0.0994043	0.0569648	0.0716401	0.278559	-0.27718	0.526714	0.0764541	-0.34121	0.328966	0.341956	0.441263	0.599247	-0.134134	0.613458	0.347796	-0.0484247	0.159789	0.33399	0.196304	0.30785	0.178838	0.0681886	0.0160182	0.0089335	0.448345	0.466221	0.294928	0.337341	0.129167	0.202295
2-Pentanone	-0.677911	0.453049	-0.329139	0.463483	0.0780699	0.123756	0.00382919	0.263782	-0.165214	0.175759	0.591152	-0.0372825	-0.0199029	-0.199085	-0.423123	0.602806	-0.331206	-0.243994	0.393212	0.244833	-0.192813	-0.0753212	-0.0610926	-0.106761	-0.150491	0.271496	0.126759	-0.0384268	-0.21706	-0.139635	0.0321077	0.280845	0.198022
2-Propanol, 1-(2-methoxy-1-methylethoxy)-	0.215614	-0.23791	-0.150764	0.565293	0.591911	0.497435	0.906651	0.0624974	0.563738	0.568029	0.0448437	0.751704	0.769301	0.79391	0.564532	0.308719	0.686759	0.694218	0.548464	0.631538	0.727271	0.504821	0.812126	0.648775	0.484605	0.741687	0.431148	0.826354	0.763802	0.912406	0.81321	0.536826	0.638065
Benzene	-0.180989	0.222656	-0.450317	-0.044623	0.066392	0.275227	-0.151196	0.44561	-0.0902514	0.151911	0.414665	0.0538446	-0.0023495	-0.0640365	-0.0614488	0.371435	-0.107009	-0.0572215	0.144365	-0.22575	-0.0942421	-0.082675	0.0470304	-0.163126	0.435309	-0.0844647	-0.0611068	-0.0563549	-0.0393634	-0.108634	-0.0591208	-0.145342	-0.111715
Benzene, 1-methyl-3-(1-methylethyl)-	-0.12917	0.0262388	-0.077668	-0.190319	-0.207085	-0.198551	-0.18006	-0.0211508	-0.17081	-0.296288	-0.156784	-0.284387	-0.165236	-0.150312	-0.112457	0.0420686	-0.149258	0.0707249	-0.252257	-0.13285	-0.0188956	0.00719826	-0.102324	0.0349338	0.524613	-0.231442	-0.228126	-0.139632	-0.0978161	-0.161037	-0.0785338	-0.217925	-0.0892377
Decane	-0.0653966	-0.0685184	-0.146487	-0.0298728	-0.0354193	-0.0835995	0.020256	0.0576254	-0.0678775	-0.0192421	-0.032222	-0.139225	0.0575503	-0.0442632	0.0236707	0.301989	-0.0679493	-0.0327196	-0.113654	-0.103118	0.00162979	-0.0125209	-0.0573925	-0.121814	0.537507	-0.0339961	-0.0950506	0.0187206	-0.00945188	-0.0830002	0.112574	-0.0745702	0.0147516
Disulfide, dimethyl	-0.514632	0.396137	-0.55328	0.138857	0.186762	0.648672	0.133058	0.613767	-0.0150491	0.256701	0.604247	0.217315	0.266857	-0.157935	-0.316082	0.30043	-0.269366	-0.0630571	0.606827	0.217718	-0.039266	0.182569	0.126891	-0.086981	0.126939	-0.0213221	0.551853	-0.0952836	-0.183826	0.1655	0.261898	-0.129967	-0.194786
Dodecane, 5,8-diethyl-	0.0590885	-0.208548	0.28349	0.263376	0.405068	0.300551	0.665813	0.0959791	0.530952	0.487454	0.0280716	0.537048	0.692479	0.435861	0.351899	0.375939	0.652834	0.458171	0.386802	0.542521	0.438382	0.236137	0.503862	0.296308	0.258558	0.435215	0.166116	0.804683	0.514793	0.587488	0.67463	0.303965	0.452619
Ethanol, 2-phenoxy-	-0.238707	0.263554	-0.206297	0.504633	0.0583079	0.205184	0.568213	0.240913	-0.116208	0.272803	0.282788	0.273748	0.659202	-0.0891954	-0.142577	0.484997	-0.0924354	-0.0727759	0.64944	0.838363	0.0958434	0.0833019	0.119173	-0.0471876	0.0148892	0.553145	0.364048	0.25722	-0.0464349	0.325598	0.665018	0.272568	0.479375
Nonane	0.11446	-0.311361	0.0666953	-0.0960321	-0.0412775	-0.12482	0.124606	-0.162176	0.115492	-0.0196217	-0.212159	-0.0503644	0.227456	0.179039	0.245548	0.207301	0.226983	0.156237	-0.165703	-0.00773407	0.156888	0.00428681	0.104888	-0.00978769	0.463732	0.102406	-0.195953	0.228804	0.236171	0.063229	0.260131	0.111379	0.154103
Octane, 1,1'-oxybis-	0.337904	-0.224454	-0.0644018	0.107036	0.339755	0.241969	0.470881	-0.0788456	0.627703	0.19724	-0.171752	0.515876	0.402677	0.733216	0.664604	0.234828	0.735773	0.742432	0.034335	0.205243	0.71606	0.506973	0.705377	0.583311	0.834961	0.41015	-0.0204923	0.679248	0.800881	0.585864	0.497646	0.474436	0.496631
Toluene	-0.198772	0.185201	-0.33979	-0.090609	-0.00940336	0.152847	-0.189062	0.43228	-0.191503	0.0854857	0.312849	-0.013569	-0.0099931	-0.153413	-0.115697	0.348548	-0.166468	-0.144318	0.0698692	-0.209584	-0.175235	-0.193595	-0.04304	-0.233768	0.382884	-0.0733122	-0.0799569	-0.12329	-0.113445	-0.137065	-0.0637857	-0.117274	-0.108117
n-Hexane	0.116886	-0.133952	-0.140526	0.0810219	0.0308633	0.0702334	0.305518	0.121965	0.152333	0.0636561	-0.0584607	0.194866	0.350033	0.219273	0.222958	0.344138	0.221363	0.246956	0.0977832	0.226412	0.295896	0.186537	0.257094	0.101801	0.701693	0.345644	0.0104023	0.333676	0.295253	0.284229	0.446112	0.164808	0.298901
