# Supplementary material for: Volatile Markers for Cancer in Exhaled Breath—Could They Be the Signature of the Gut Microbiota?
Source: Molecules. 2023 Apr 15;28(8):3488. doi: 10.3390/molecules28083488 (PMC10141340; doi:10.3390/molecules28083488)
Supplement: Supplementary file 1 [file molecules-28-03488-s001.zip › Table S2.xlsx]

## Sheet: correl_controls
VOCs	s__Clostridium_sp_AF15_49	s__Clostridium_SGB6179	s__Romboutsia_timonensis	s__Butyricimonas_faecihominis	s__Streptococcus_thermophilus	s__Eubacteriaceae_bacterium	s__Intestinibacter_bartlettii	s__Veillonella_parvula	s__Actinomyces_sp_ICM47	s__Candidatus_Schneewindia_gallinarum	s__Lachnospira_pectinoschiza	s__Lactococcus_lactis	s__Pseudoflavonifractor_SGB15156	s__Streptococcus_mutans	s__Leuconostoc_mesenteroides	s__Streptococcus_sanguinis	s__Enterocloster_aldensis
1-Decanol	0.34199	0.782164	0.443657	0.621926	0.813881	0.759186	0.732039	0.75304	0.423029	0.430049	0.581441	0.749276	0.601809	0.799156	0.695689	0.523329	-0.171549
3-Methylcyclopentyl acetate	0.66708	0.80956	0.426413	0.55116	0.781155	0.751466	0.716767	0.697989	0.31541	0.450417	0.486301	0.770398	0.676877	0.748018	0.832094	0.435055	0.0575723
4-Ethylbenzamide	0.415576	0.459581	0.131379	0.359881	0.373975	0.334601	0.443433	0.312104	0.211156	0.645609	0.23191	0.333631	0.650652	0.380692	0.479106	0.211559	0.326535
Benzyl alcohol	0.515419	0.893665	0.522582	0.625453	0.895518	0.87886	0.812763	0.835019	0.562349	0.470234	0.591259	0.778948	0.686031	0.896585	0.695465	0.595058	-0.0826519
Methacrolein	0.501655	0.798627	0.460574	0.55649	0.733163	0.695938	0.627504	0.696942	0.492002	0.489886	0.456337	0.642492	0.764364	0.770571	0.542507	0.510556	0.203848
Phenol, 2-methyl-4-(1,1,3,3-tetramethylbutyl)-	0.0968652	0.150609	0.116007	0.186294	0.0666097	-0.0267861	0.0287071	-0.0103617	-0.0635926	0.278896	0.105112	0.13927	0.281687	0.0796424	0.00650001	-0.0339349	0.572214
dl-Erythro-1-phenyl-1,2-propanediol	0.397102	0.902613	0.628023	0.605361	0.83218	0.774854	0.736729	0.776866	0.52531	0.471288	0.563001	0.805995	0.722502	0.84896	0.639489	0.521195	0.21171
